# Supplementary material for: Chorismate mutase and isochorismatase, two potential effectors of the migratory nematode Hirschmanniella oryzae, increase host susceptibility by manipulating secondary metabolite content of rice
Source: Mol Plant Pathol. 2020 Oct 20;21(12):1634–46. doi: 10.1111/mpp.13003 (PMC7694671; doi:10.1111/mpp.13003)
Supplement: Supplementary file 11 — FILE S1 List of differentially expressed genes in transgenic lines compared to the control according to the RNA‐Seq data [file MPP-21-1634-s011.xlsx]

## Sheet: Sheet1
Gene ID	Gene name	Gene description (IRGSP-1.0)	Protein ID (Swissprot)	bitscore	Hit description		HoCM_Cat (Log2FC)		HoCM_Full (Log2FC)		HoICM (Log2FC)
							up	down	up	down	up	down
General cell maintenance and development
Os02g0789700		Nucleotide-binding, alpha-beta plait domain containing protein	Q6ICX4	66.2	Polypyrimidine tract-binding protein homolog 3 OS=Arabidopsis thaliana GN=At1g43190 PE=2 SV=1			-5,18520786549855		-8.00037		-7.97452
Os05g0457000		Cytochrome c oxidase, subunit VIIa domain containing protein						-4,52968257908896		-4.29669		-4.12498
Os05g0124600		Ankyrin repeat domain containing protein	Q8C8R3	50.1	Ankyrin-2 OS=Mus musculus GN=Ank2 PE=1 SV=2			-7,20286680465399		-8.59571		-7.11334
Os03g0100800	OSA8	Plasma membrane H+-ATPase (EC 3.6.1.3)	P22180	1521	Plasma membrane ATPase 1 OS=Solanum lycopersicum GN=LHA1 PE=2 SV=1			-4,64473184045129		-4.9508		-5.57318
Os04g0603800		Chromo domain containing protein						-9,78307411891193
Os09g0436000		Peptidase cysteine/serine, trypsin-like domain containing protein								-1.41108		-1.54374
Os11g0211800	OsDT11	Similar to Specific abundant protein-like protein 1									7.19985
Os01g0228400		Pentatricopeptide repeat domain containing protein	Q8GZ63	524	Pentatricopeptide repeat-containing protein At5g25630 OS=Arabidopsis thaliana GN=At5g25630 PE=2 SV=2			-1,10710235480267
Os10g0399700		Similar to Cys/Met metabolism PLP-dependent enzyme family protein	P55217	489	Cystathionine gamma-synthase, chloroplastic OS=Arabidopsis thaliana GN=CGS1 PE=2 SV=3			-4,52743696314544
Os04g0632300	OsRLCK379	Similar to H0105C05.10 protein	P17840	84.3	S-locus-specific glycoprotein S13 OS=Brassica oleracea GN=SLSG PE=2 SV=2			-7,50161622553665
Os10g0101200	SCP45	Serine carboxypeptidase, Regulation of grain filling and seed germinatio	Q9C7Z9	404	Serine carboxypeptidase-like 18 OS=Arabidopsis thaliana GN=SCPL18 PE=2 SV=2			-2,40086480803891
Os03g0685300		Glutamine amidotransferase class-I domain containing protein	Q09686	94	Putative glutamine amidotransferase-like protein C13C5.04 OS=Schizosaccharomyces pombe (strain 972 / ATCC 24843) GN=SPAC13C5.04 PE=4 SV=1						1.03214
Os10g0154700	OsCYP18-4	Similar to Cyclophilin Dicyp-2	Q39613	229	Peptidyl-prolyl cis-trans isomerase OS=Catharanthus roseus GN=PCKR1 PE=2 SV=1			-2,79829410992502
Os01g0124900		Seven-in-absentia protein, sina domain containing protein	Q9FKD9	60.5	Putative E3 ubiquitin-protein ligase SINA-like 6 OS=Arabidopsis thaliana GN=At5g37870 PE=3 SV=1		6,44233203059413
Os04g0565400	CZOGT3	cis-Zeatin-O-glucosyltransferase, Catalyze O-glucosylation of cZ and cZ-ribosid	Q6JAH0	552	Putative cis-zeatin O-glucosyltransferase OS=Sorghum bicolor GN=SB20O07.14 PE=3 SV=1			-3,35340154731347
Os04g0599400		Scramblase family protein	Q9UT84	143	Phospholipid scramblase family protein C343.06c OS=Schizosaccharomyces pombe (strain 972 / ATCC 24843) GN=SPAC343.06c PE=3 SV=1			-5,49909399808939
Os03g0663100		PDZ/DHR/GLGF domain containing protein	P45129	58.9	Probable periplasmic serine protease do/HhoA-like OS=Haemophilus influenzae (strain ATCC 51907 / DSM 11121 / KW20 / Rd) GN=HI_1259 PE=3 SV=1						2.30212
Os04g0623300	PAO3	Polyamine oxidase, Seed germinatio	Q9SKX5	723	Probable polyamine oxidase 2 OS=Arabidopsis thaliana GN=PAO2 PE=2 SV=1			-1,8014932396599
Os02g0790500	OsTPS5	Hypothetical protein	O80738	124	Probable alpha,alpha-trehalose-phosphate synthase [UDP-forming] 10 OS=Arabidopsis thaliana GN=TPS10 PE=2 SV=1						0.979876
Os04g0582000		Conserved hypothetical protein	B6SFA4	193	Probable helicase MAGATAMA 3 OS=Arabidopsis thaliana GN=MAA3 PE=2 SV=1		6,03764451722652
Os08g0520000	BTI-1	Mitochondrial substrate carrier family protein	Q9LJX5	456	Probable mitochondrial adenine nucleotide transporter BTL1 OS=Arabidopsis thaliana GN=At3g20240 PE=2 SV=1			-3,70444546612357
Os07g0176500		Leucine-rich repeat, plant specific containing protein	Q9LUI1	342	Leucine-rich repeat extensin-like protein 6 OS=Arabidopsis thaliana GN=LRX6 PE=2 SV=1							-3.02449
Os01g0120300		Similar to EMB2369 (EMBRYO DEFECTIVE 2369); ATP binding / aminoacyl-tRNA ligase/ leucine-tRNA ligase/ nucleotide binding	Q2S415	912	Leucine--tRNA ligase OS=Salinibacter ruber (strain DSM 13855 / M31) GN=leuS PE=3 SV=1		1,71334336600198
Os01g0158000		Importin alpha-2 subunit	Q9FYP9	1068	Importin subunit alpha-2 OS=Oryza sativa subsp. japonica GN=Os01g0158000 PE=2 SV=1		1,28187586810443
Os06g0323100		Similar to H1005F08.18 protein	Q0J998	347	Indole-3-acetate O-methyltransferase 1 OS=Oryza sativa subsp. japonica GN=IAMT1 PE=1 SV=1			-5,88389702561796
Os07g0153150		Conserved hypothetical protein	P15268	69.7	Autonomous transposable element EN-1 mosaic protein OS=Zea mays PE=2 SV=1						7.08586
Os03g0103200	OsHyPRP04	Similar to Physical impedance induced protein	Q01595	114	Cortical cell-delineating protein OS=Zea mays PE=2 SV=1			-5,79469131644222
Os04g0648700	EME1	DNA repair nuclease, XPF-type/Helicase domain containing protein	Q0J9J6	1344	Crossover junction endonuclease EME1 OS=Oryza sativa subsp. japonica GN=EME1 PE=2 SV=1			-3,15724306497073
Os02g0504800		Similar to Delta-9 stearoyl-acyl carrier protein desaturase (EC 1.14.99.6) (Fragment)	B9F058	542	Acyl-[acyl-carrier-protein] desaturase 3, chloroplastic OS=Oryza sativa subsp. japonica GN=Os02g0504800 PE=2 SV=1				3.28763
Os07g0417800		Galactosyl transferase domain containing protein	Q10359	68.2	Alpha-1,2-galactosyltransferase gmh3 OS=Schizosaccharomyces pombe (strain 972 / ATCC 24843) GN=gmh3 PE=3 SV=1						1.46891
Os01g0825800	OsATL7	Amino acid transporter, transmembrane domain containing protein	Q28HE5	95.1	Probable sodium-coupled neutral amino acid transporter 6 OS=Xenopus tropicalis GN=slc38a6 PE=2 SV=1							-1.29575
Os01g0175600	BOR2	Boron (B) transporte	Q9XI23	920	Boron transporter 4 OS=Arabidopsis thaliana GN=BOR4 PE=2 SV=1		5,55387333805314
Os01g0227700		Cytochrome P450 family protein	P24465	437	Cytochrome P450 71A1 OS=Persea americana GN=CYP71A1 PE=1 SV=2			-4,52743696314544
Os07g0520300		Cytochrome P450 family protein	Q50EK1	367	Cytochrome P450 716B1 OS=Picea sitchensis GN=CYP716B1 PE=2 SV=1			-3,58058057959531
Os07g0523400	OsGPT2-3	Glucose-6-phosphate/phosphate-translocator precursor	Q94B38	278	Glucose-6-phosphate/phosphate translocator 2, chloroplastic OS=Arabidopsis thaliana GN=GPT2 PE=2 SV=2							-2.51866
Os06g0481850		Hypothetical conserved gene	B0BN95	68.6	Putative nuclease HARBI1 OS=Rattus norvegicus GN=Harbi1 PE=2 SV=1						7.92168
Os03g0701100		Similar to Prp18 domain containing protein, expressed	Q6GMH0	69.3	Pre-mRNA-splicing factor 18 OS=Danio rerio GN=prpf18 PE=2 SV=1						0.893104
Os04g0613900	OsHAK11	Similar to Potassium transporter 18	Q7XLC6	1628	Probable potassium transporter 11 OS=Oryza sativa subsp. japonica GN=HAK11 PE=2 SV=3		1,10281509502113
Os04g0546400		Similar to ubiquitin carboxyl-terminal hydrolase isozyme L3	Q54T48	56.2	Probable ubiquitin carboxyl-terminal hydrolase OS=Dictyostelium discoideum GN=uch1 PE=3 SV=1		1,29472129937158
Os03g0382100		Thiolase-like, subgroup domain containing protein	Q9SIB2	511	3-ketoacyl-CoA synthase 12 OS=Arabidopsis thaliana GN=KCS12 PE=2 SV=1			-6,22890630350237
Os01g0115200		Similar to OSIGBa0140C02.7 protein	Q9URY4	72.0	Putative amidase C869.01 OS=Schizosaccharomyces pombe (strain 972 / ATCC 24843) GN=SPAC869.01 PE=3 SV=1			-8,59023110272782
Os04g0390800		NAD(P)-binding domain containing protein	A4IGM4	132	Hydroxysteroid 11-beta-dehydrogenase 1-like protein OS=Xenopus tropicalis GN=hsd11b1l PE=2 SV=1			-5,34486251936702		-5.37317
Os06g0271400		Transposase, Ptta/En/Spm, plant domain containing protein								-3.47476
Os02g0467500		Aminotransferase-like, plant mobile domain domain containing protein	Q9LNG5	72.4	Serine/threonine-protein phosphatase 7 long form homolog OS=Arabidopsis thaliana GN=At1g48120 PE=2 SV=1		1,23516426566717
Os01g0188900		Similar to Ankyrin-like protein-like protein	B1AK53	73.6	Espin OS=Homo sapiens GN=ESPN PE=1 SV=1			-7,34668303804912
Os01g0189100		Ankyrin domain containing protein	Q8C8R3	88.6	Ankyrin-2 OS=Mus musculus GN=Ank2 PE=1 SV=2			-9,2632682247309
Os01g0175400		Ankyrin repeat containing protein	Q63618	75.1	Espin OS=Rattus norvegicus GN=Espn PE=1 SV=2			-3,53878777334976
Os05g0124000	OsSTA138	Ankyrin repeat domain containing protein								-4.51604
Os08g0473900	Amy3D/E*(RAmy3D/E)	Alpha-amylase isozyme 3D precursor (EC 3.2.1.1) (1,4-alpha-D-glucan glucanohydrolase)	P27933	907	Alpha-amylase isozyme 3D OS=Oryza sativa subsp. japonica GN=AMY1.3 PE=2 SV=2		4,00304504143309
Os08g0473600	Amy3D/E*(RAmy3D/E)	Alpha-amylase isozyme 3E precursor (EC 3.2.1.1) (1,4-alpha-D-glucan glucanohydrolase)	P27934	910	Alpha-amylase isozyme 3E OS=Oryza sativa subsp. japonica GN=AMY1.4 PE=2 SV=1		9,33440886483496
Os07g0191200	OSA2	Plasma membrane H+ ATPase (EC 3.6.3.6)	P22180	1720	Plasma membrane ATPase 1 OS=Solanum lycopersicum GN=LHA1 PE=2 SV=1							-1.28308
Os01g0243700		Similar to Beta-1,3-glucanase-like protein	Q94G86	106	Glucan endo-1,3-beta-D-glucosidase OS=Olea europaea GN=OLE9 PE=1 SV=1		5,76554184777464
Os01g0124200	RBBI3-1	Similar to Bowman Birk trypsin inhibitor	A2WK50	386	Bowman-Birk type bran trypsin inhibitor OS=Oryza sativa subsp. indica GN=RBBI3.3 PE=2 SV=2			-5,36714822672883
Os01g0124401	RBBI3-3	Similar to Bowman-Birk type bran trypsin inhibitor	Q0JR25	514	Bowman-Birk type bran trypsin inhibitor OS=Oryza sativa subsp. japonica GN=RBBI3.3 PE=1 SV=2			-3,64682985804573
Os01g0124600		Similar to cDNA clone:001-125-E08, full insert sequence	Q0JR25	178	Bowman-Birk type bran trypsin inhibitor OS=Oryza sativa subsp. japonica GN=RBBI3.3 PE=1 SV=2		4,29649825642518
Os06g0716100		Similar to Chaperone protein dnaJ	Q9FYB5	81.6	Chaperone protein dnaJ 11, chloroplastic OS=Arabidopsis thaliana GN=ATJ11 PE=1 SV=2						1.45025
Os01g0242900		Similar to 60S ribosomal protein L18A	Q8L9S1	96.3	60S ribosomal protein L18a-1 OS=Arabidopsis thaliana GN=RPL18AA PE=2 SV=2					-1.5691		-1.31929
Os07g0523600	OsGPT2	Similar to Glucose-6-phosphate/phosphate-translocator precursor	Q94B38	485	Glucose-6-phosphate/phosphate translocator 2, chloroplastic OS=Arabidopsis thaliana GN=GPT2 PE=2 SV=2							-2.61143
Os07g0523965		Similar to Glucose-6-phosphate/phosphate-translocator precursor	Q94B38	485	Glucose-6-phosphate/phosphate translocator 2, chloroplastic OS=Arabidopsis thaliana GN=GPT2 PE=2 SV=2							-2.60494
Os01g0149600	H2B	Histon H2	Q6F362	51.2	Histone H2B.9 OS=Oryza sativa subsp. japonica GN=H2B.9 PE=3 SV=1		1,34563821513295
Os01g0149400		Hypothetical protein	Q94JJ7	120	Histone H2B.3 OS=Oryza sativa subsp. japonica GN=H2B.3 PE=3 SV=1		1,59076249285269
Os01g0152900	OsFbox002	Similar to Histone H2B.1	Q7GBK0	296	Histone H2B.7 OS=Oryza sativa subsp. japonica GN=H2B.7 PE=2 SV=1		1,21074913949988
Os05g0574300		Similar to Histone H2B.2	Q6F362	294	Histone H2B.9 OS=Oryza sativa subsp. japonica GN=H2B.9 PE=3 SV=1		1,17271250355635
Os05g0527700		UDP-glucuronosyl/UDP-glucosyltransferase family protein	Q9M156	60.8	UDP-glycosyltransferase 72B1 OS=Arabidopsis thaliana GN=UGT72B1 PE=1 SV=1					-8.73654
Os10g0178500	OsUGT98B3	UDP-glucuronosyl/UDP-glucosyltransferase family protein	Q9ZQ94	396	UDP-glycosyltransferase 73C5 OS=Arabidopsis thaliana GN=UGT73C5 PE=2 SV=1					-3.83331
Os10g0169900		Similar to nitrate and chloride transporter	Q96TW9	55.5	Probable transporter MCH1 OS=Hansenula anomala GN=MCH1 PE=3 SV=1						6.48948
Os08g0468100	OsNR1	Similar to Nitrate reductase	P16081	1901	Nitrate reductase [NADH] 1 OS=Oryza sativa subsp. japonica GN=NIA1 PE=2 SV=3							-1.54232
Os02g0770800	OsNIA1	Similar to Nitrate reductase [NAD(P)H] (EC 1.7.1.2)	P27968	1576	Nitrate reductase [NAD(P)H] OS=Hordeum vulgare GN=NAR-7 PE=2 SV=1							-4.40999
Os08g0468700	OsNIA2	Similar to Nitrate reductase [NADH] 1 (EC 1.7.1.1) (NR1)	P16081	1870	Nitrate reductase [NADH] 1 OS=Oryza sativa subsp. japonica GN=NIA1 PE=2 SV=3							-1.42284
Os01g0144200		Vacuolar import and degradation protein Vid24 domain containing protein	Q9CPY6	112	Glucose-induced degradation protein 4 homolog OS=Mus musculus GN=Gid4 PE=2 SV=1			-1,40616451751242
Os06g0212600		Xyloglucan fucosyltransferase family protein	Q9SWH5	457	Galactoside 2-alpha-L-fucosyltransferase OS=Arabidopsis thaliana GN=FUT1 PE=1 SV=2			-6,07642255368789
Phytoalexins/Terpenoids/Flavonoids
Os05g0235701		Similar to Geranylgeranyl diphosphate synthase (Fragment)	Q94ID7	109	Geranylgeranyl pyrophosphate synthase, chloroplastic OS=Hevea brasiliensis GN=GGPS PE=1 SV=1			-7,72056768565848		-7.72057		-7.70132
Os04g0630100		NAD(P)-binding domain containing protein	Q9SEV0	201	Anthocyanidin reductase OS=Arabidopsis thaliana GN=BAN PE=1 SV=2			-4,07062695280706
Os04g0630900		Similar to H0105C05.3 protein	Q9SEV0	194	Anthocyanidin reductase OS=Arabidopsis thaliana GN=BAN PE=1 SV=2			-3,83754965335703
Os02g0571100	OsCPS2	Ent-copalyl diphosphate synthase, Defense against both fungal pathogen and bacterial pathogen, Biosynthesis of phytoalexi	Q6Z5I0	718	Ent-copalyl diphosphate synthase 2 OS=Oryza sativa subsp. japonica GN=CPS2 PE=2 SV=1			-5,15053116033958
Os08g0507100	CYP76M10	Cytochrome P450 family protein	Q6YTF1	577	Ent-cassadiene C11-alpha-hydroxylase 2 OS=Oryza sativa subsp. japonica GN=CYP76M8 PE=1 SV=1			-8,70749387882907
Os03g0797300		Similar to benzoxazinless1	P42390	52.8	Indole-3-glycerol phosphate lyase, chloroplastic OS=Zea mays GN=BX1 PE=1 SV=2			-3,87828673413976				-4.03565
Os10g0158400	OsPKS16	Similar to Chalcone and stilbene synthases, N-terminal domain containing protein	O23731	418	Chalcone synthase 8 OS=Bromheadia finlaysoniana GN=CHS8 PE=2 SV=1							-7.71437
Os08g0167800	TPS	Similar to Sesquiterpene synthase	C5YHI2	489	Beta-sesquiphellandrene synthase OS=Sorghum bicolor GN=TPS2 PE=1 SV=2						5.37557
Cell wall related
Os04g0422300		Protein of unknown function DUF6, transmembrane domain containing protein	Q9LI65	275	WAT1-related protein At3g30340 OS=Arabidopsis thaliana GN=At3g30340 PE=2 SV=1			-7,09360740254901		-10.7614
Os10g0555900	OsEXPB3	Similar to Beta-expansin	Q336T5	562	Expansin-B3 OS=Oryza sativa subsp. japonica GN=EXPB3 PE=2 SV=2					-4.87763
Os01g0220100	OsCel9A	Similar to Cellulase	Q5NAT0	1307	Endoglucanase 2 OS=Oryza sativa subsp. japonica GN=GLU5 PE=1 SV=1		6,39870690091651
Stress related
Os04g0223500		Dimethylaniline monooxygenase, N-oxide-forming domain containing protein	Q9LMA1	382	Probable flavin-containing monooxygenase 1 OS=Arabidopsis thaliana GN=FMO1 PE=2 SV=1			-3,65857708491582		-3.98861		-3.68231
Os01g0549300		Homeodomain-like domain containing protein	Q9FHE1	60.1	Glutathione S-transferase T3 OS=Arabidopsis thaliana GN=GSTT3 PE=2 SV=1			-8,5332672741355		-9.88926		-8.7867
Os08g0178900		Homeodomain-like domain containing protein	Q9FHE1	56.6	Glutathione S-transferase T3 OS=Arabidopsis thaliana GN=GSTT3 PE=2 SV=1			-8,8839680432382		-10.2419		-12.1638
Os07g0429700		Similar to Thionin-like peptide									2.86414
Os02g0756800		Phosphate-induced protein 1 conserved region family protein						-2,4707591447003				-2.71313
Os08g0140700	PR5	Similar to CsAtPR5						-6,94560967060747				-6.92326
Os06g0315000		SAM dependent carboxyl methyltransferase domain containing protein	Q9SPV4	198	Salicylate O-methyltransferase OS=Clarkia breweri GN=SAMT PE=1 SV=1		6,73282946074766
Os01g0369900	OsOPR10	Similar to 12-oxo-phytodienoic acid reductase6	B9FSC8	129	Putative 12-oxophytodienoate reductase 11 OS=Oryza sativa subsp. japonica GN=OPR11 PE=2 SV=1						1.60445
Os12g0559200	OsLOX11	Lipoxygenase (EC 1.13.11.12)	P93184	1053	Lipoxygenase 2.1, chloroplastic OS=Hordeum vulgare GN=LOX2.1 PE=1 SV=1						2.64792
Os01g0136200	Oshsp16.9B	16.9 kDa class I heat shock protein 1	Q943E6	301	16.9 kDa class I heat shock protein 2 OS=Oryza sativa subsp. japonica GN=HSP16.9B PE=2 SV=1			-2,73592080344229
Os01g0184100	OsHsp18.0	Class II small heat shock protein, Positive regulation in both Xoo resistance and heat/salt toleranc	Q5VRY1	333	18.0 kDa class II heat shock protein OS=Oryza sativa subsp. japonica GN=HSP18.0 PE=2 SV=1			-4,3439811098776
Os03g0319400	CK1	Serine/threonine protein kinase, Cold stress tolerance, Abiotic stresse	Q6X4A2	929	CBL-interacting protein kinase 31 OS=Oryza sativa subsp. japonica GN=CIPK31 PE=1 SV=1							-1.31701
Os02g0669100	LIP9	Dehydrin family protein	P46524	251	Dehydrin COR410 OS=Triticum aestivum GN=COR410 PE=2 SV=1				1.57971
Os07g0677500	POX3006	Similar to Peroxidase precursor (EC 1.11.1.7)	P27337	473	Peroxidase 1 OS=Hordeum vulgare PE=2 SV=1						5.80049
Signal regulation
Os11g0576400	Os_F0247	Similar to HAT family dimerisation domain containing protein, expressed	Q9ZPS0	57.0	F-box only protein 7 OS=Arabidopsis thaliana GN=FBX7 PE=2 SV=3			-2,59974841951911		-2.15499		-2.11007
Os03g0319000	OsVQ10	Similar to VQ motif family protein, expressed									1.80624
Os07g0661400		Conserved hypothetical protein	Q39096	75.5	Protein EARLY RESPONSIVE TO DEHYDRATION 15 OS=Arabidopsis thaliana GN=ERD15 PE=1 SV=1							-1.55083
Os04g0630500		Similar to H0323C08.15 protein	Q9ZVC2	69.7	Regulatory protein NPR5 OS=Arabidopsis thaliana GN=NPR5 PE=1 SV=1			-3,94494752911533
Os01g0174700	OsPIDlike	Similar to Akt (Fragment)	Q94E49	624	Protein kinase PINOID 2 OS=Oryza sativa subsp. japonica GN=PID2 PE=2 SV=1		6,73282946074766
Os01g0165800	Os_F0651	DNA-binding HORMA domain containing protein						-1,73327519130057		-1.65942
Os01g0152200	Os_F0739	F-box domain, Skp2-like domain containing protein						-6,00283431455688
Os03g0569000		Conserved hypothetical protein	Q6YYC0	73.6	Zinc finger CCCH domain-containing protein 55 OS=Oryza sativa subsp. japonica GN=Os08g0135800 PE=2 SV=1					-7.18593
Os03g0141100		Myb/SANT-like domain domain containing protein						-3,10950308190136
Os05g0208600		Myb/SANT-like domain domain containing protein						-3,0221885754352
Os08g0496700		Myb/SANT-like domain domain containing protein						-2,40075673175593
Os03g0213900		Conserved hypothetical protein	Q32SG5	354	Protein RIK OS=Zea mays PE=1 SV=1							-1.24178
Os01g0704300	Os_F0670	Conserved hypothetical protein	Q9LDE3	85.5	F-box/kelch-repeat protein At1g23390 OS=Arabidopsis thaliana GN=At1g23390 PE=2 SV=1						1.03455
Os08g0410950		Hypothetical conserved gene	Q9ZVC9	52.8	Protein FAR1-RELATED SEQUENCE 3 OS=Arabidopsis thaliana GN=FRS3 PE=2 SV=2		7,97029450178333		4.59834
Os01g0152500		Hypothetical conserved gene	Q9ZVC9	67.0	Protein FAR1-RELATED SEQUENCE 3 OS=Arabidopsis thaliana GN=FRS3 PE=2 SV=2			-3,55297239166266
Os09g0420900		BTB domain containing protein	Q8H1D3	585	BTB/POZ domain-containing protein NPY1 OS=Arabidopsis thaliana GN=NPY1 PE=2 SV=1		1,95780567528641		2.35182
Os01g0136400	OsWAK1	Protein kinase, core domain containing protein	P0C5E2	487	Probable serine/threonine-protein kinase At1g18390 OS=Arabidopsis thaliana GN=At1g18390 PE=1 SV=2		1,65149232988687
Os01g0226600	SLAC	Similar to C4-dicarboxylate transporter/malic acid transport protein	Q9FLV9	561	S-type anion channel SLAH3 OS=Arabidopsis thaliana GN=SLAH3 PE=1 SV=1		1,66268912621529
Os04g0205000		Similar to Calmodulin	Q8S1Y9	71.2	Calmodulin-like protein 1 OS=Oryza sativa subsp. japonica GN=CML1 PE=2 SV=1		6,40622618107268
Os01g0201200		Similar to Protein kinase	Q2MHE4	303	Serine/threonine-protein kinase HT1 OS=Arabidopsis thaliana GN=HT1 PE=1 SV=1		1,40158893186184
Os04g0301500	OsbHLH006	Helix-loop-helix DNA-binding domain containing protein	Q2HIV9	167	Transcription factor bHLH35 OS=Arabidopsis thaliana GN=BHLH35 PE=2 SV=1							-5.0689
Os01g0108400		Helix-loop-helix DNA-binding domain containing protein									3.40432
Os10g0567900		Similar to F-box protein interaction domain containing protein, expressed	Q9FJJ4	67.4	F-box protein At5g62510 OS=Arabidopsis thaliana GN=At5g62510 PE=2 SV=1			-2,52441214698219				-2.21763
Os01g0201700	RAG	Similar to M23 protein (Fragment)	Q40704	225	MADS-box transcription factor 3 OS=Oryza sativa subsp. japonica GN=MADS3 PE=2 SV=1		4,68212560563825
Os04g0640900	IIP5	Similar to ORW1943Ba0077G13.1 protein	Q9SZ67	235	Probable WRKY transcription factor 19 OS=Arabidopsis thaliana GN=WRKY19 PE=2 SV=1							-1.46663
Os09g0106700	R2R3-MYB	Similar to Myb proto-oncogene protein (C-myb)	Q9FDW1	251	Transcription factor MYB44 OS=Arabidopsis thaliana GN=MYB44 PE=2 SV=1							-1.05873
Os06g0637500	R2R3-MYB	Similar to MYB transcription factor R2R3 type	Q9FDW1	199	Transcription factor MYB44 OS=Arabidopsis thaliana GN=MYB44 PE=2 SV=1							-2.32637
Os03g0421000		Zinc finger, FYVE/PHD-type domain containing protein					5,83398120115015
Os01g0123700		Zinc finger, RING-type domain containing protein	Q9FKD9	111	Putative E3 ubiquitin-protein ligase SINA-like 6 OS=Arabidopsis thaliana GN=At5g37870 PE=3 SV=1			-6,03094523938043
Os02g0673500		Basic helix-loop-helix dimerisation region bHLH domain containing protein	Q9XIN0	239	Transcription factor LHW OS=Arabidopsis thaliana GN=LHW PE=1 SV=1							-1.26918
Os04g0493100	OsbHLH065	Basic helix-loop-helix dimerisation region bHLH domain containing protein	Q9LT67	119	Transcription factor bHLH113 OS=Arabidopsis thaliana GN=BHLH113 PE=2 SV=1							-1.75203
Os05g0277350		Similar to Leucine Rich Repeat family protein, expressed					7,12051458681843		7.12674
Os01g0113350		Hypothetical conserved gene	Q8RWZ5	335	G-type lectin S-receptor-like serine/threonine-protein kinase SD2-5 OS=Arabidopsis thaliana GN=SD25 PE=1 SV=1			-2,55008577734243
Os01g0113400	OsRLCK4	Similar to Receptor-like kinase	Q3ECH2	293	Probable receptor-like protein kinase At1g67000 OS=Arabidopsis thaliana GN=At1g67000 PE=2 SV=2			-5,21412209791697
Os01g0113500		Similar to Receptor-like kinase	Q9FID6	327	Probable receptor-like protein kinase At5g39020 OS=Arabidopsis thaliana GN=At5g39020 PE=2 SV=1			-5,55189645003695
Os01g0114100	OsRLCK5	Similar to Protein kinase RLK17	Q3ECH2	296	Probable receptor-like protein kinase At1g67000 OS=Arabidopsis thaliana GN=At1g67000 PE=2 SV=2		3,70591426869155
Os01g0114400	OsRLCK7	Similar to Receptor-like kinase	Q3ECH2	283	Probable receptor-like protein kinase At1g67000 OS=Arabidopsis thaliana GN=At1g67000 PE=2 SV=2		8,29449281181893
Os01g0114700		Similar to Receptor-like kinase	Q9FID6	315	Probable receptor-like protein kinase At5g39020 OS=Arabidopsis thaliana GN=At5g39020 PE=2 SV=1		6,5809584179831
Os01g0114900	OsRLCK9	Similar to LRK14	Q9FID6	254	Probable receptor-like protein kinase At5g39020 OS=Arabidopsis thaliana GN=At5g39020 PE=2 SV=1		7,38455872505627
Os01g0115700		Similar to Receptor-like kinase	Q3ECH2	303	Probable receptor-like protein kinase At1g67000 OS=Arabidopsis thaliana GN=At1g67000 PE=2 SV=2		2,40242787032239
Os01g0115800	Os8Tak1	Similar to Receptor-like kinase						-2,44424576947263
Os01g0116000	Os8Tak3	Similar to Receptor-like protein kinase	Q3ECH2	303	Probable receptor-like protein kinase At1g67000 OS=Arabidopsis thaliana GN=At1g67000 PE=2 SV=2		7,26754193273491
Os01g0116200	OsRLCK13	Protein kinase, core domain containing protein	Q3ECH2	308	Probable receptor-like protein kinase At1g67000 OS=Arabidopsis thaliana GN=At1g67000 PE=2 SV=2		9,38014411053918
Os01g0116800		Similar to Receptor-like kinase	Q9FID6	278	Probable receptor-like protein kinase At5g39020 OS=Arabidopsis thaliana GN=At5g39020 PE=2 SV=1			-5,30469980339412
Os01g0117000	OsRLCK15	Similar to Receptor-like kinase ARK1AS	Q3ECH2	253	Probable receptor-like protein kinase At1g67000 OS=Arabidopsis thaliana GN=At1g67000 PE=2 SV=2			-3,04717160629439
Os01g0117100		Similar to Receptor kinase LRK10	Q9FID5	330	Probable receptor-like protein kinase At5g39030 OS=Arabidopsis thaliana GN=At5g39030 PE=2 SV=1			-3,46269166947159
Os01g0117200	OsRLCK16	Similar to ARK protein (Fragment)	Q3ECH2	296	Probable receptor-like protein kinase At1g67000 OS=Arabidopsis thaliana GN=At1g67000 PE=2 SV=2			-6,03930571891556
Os01g0117300	OsRLCK17	Similar to Receptor kinase LRK10	Q9FID5	331	Probable receptor-like protein kinase At5g39030 OS=Arabidopsis thaliana GN=At5g39030 PE=2 SV=1			-3,91949925664111
Os01g0117400	OsRLCK18	Similar to Receptor-like kinase	Q9FID6	176	Probable receptor-like protein kinase At5g39020 OS=Arabidopsis thaliana GN=At5g39020 PE=2 SV=1			-2,05219039143809
Os01g0117600		Protein kinase, catalytic domain domain containing protein	Q3ECH2	304	Probable receptor-like protein kinase At1g67000 OS=Arabidopsis thaliana GN=At1g67000 PE=2 SV=2			-2,8278620562588
Os01g0153000		Protein kinase, catalytic domain domain containing protein	C0LGP4	715	Probable LRR receptor-like serine/threonine-protein kinase At3g47570 OS=Arabidopsis thaliana GN=At3g47570 PE=1 SV=1		4,84705129665979
Os01g0162300		Leucine-rich repeat, plant specific containing protein	Q9C9H7	192	Receptor-like protein 12 OS=Arabidopsis thaliana GN=RLP12 PE=2 SV=2							-2.91027
Os01g0163000		Leucine-rich repeat, N-terminal domain containing protein	Q9C9H7	351	Receptor-like protein 12 OS=Arabidopsis thaliana GN=RLP12 PE=2 SV=2							-3.26789
Os01g0206800		Protein kinase, core domain containing protein	C0LGQ4	561	Probable LRR receptor-like serine/threonine-protein kinase MRH1 OS=Arabidopsis thaliana GN=MRH1 PE=2 SV=1		2,6800976970742
Os11g0173550	OsRLCK314	Hypothetical conserved gene	C0LGP4	285	Probable LRR receptor-like serine/threonine-protein kinase At3g47570 OS=Arabidopsis thaliana GN=At3g47570 PE=1 SV=1					-6.35478
Os11g0570000		Similar to Receptor kinase-like protein	C0LGP4	330	Probable LRR receptor-like serine/threonine-protein kinase At3g47570 OS=Arabidopsis thaliana GN=At3g47570 PE=1 SV=1							-2.58662
Os01g0137500	OsRLCK22	Protein kinase, catalytic domain domain containing protein	Q3ECH2	330	Probable receptor-like protein kinase At1g67000 OS=Arabidopsis thaliana GN=At1g67000 PE=2 SV=2		4,50491879762047
Os04g0616400		Similar to H0525G02.12 protein	C0LGH2	602	Probable LRR receptor-like serine/threonine-protein kinase At1g56130 OS=Arabidopsis thaliana GN=At1g56130 PE=1 SV=2			-2,39997037840607
Os04g0616700		Hypothetical conserved gene	C0LGH2	1053	Probable LRR receptor-like serine/threonine-protein kinase At1g56130 OS=Arabidopsis thaliana GN=At1g56130 PE=1 SV=2			-1,27864069649692
Os11g0691500		Similar to Protein kinase domain containing protein	Q9LSV3	196	Putative wall-associated receptor kinase-like 16 OS=Arabidopsis thaliana GN=WAKL16 PE=3 SV=1			-6,47262318935335
Not annotated/Unclassified
Os04g0483450		Hypothetical conserved gene						-8,98953297202589		-6.24783		-8.96489
Os04g0606601		Hypothetical conserved gene						-8,27939781058746		-8.2794		-4.31924
Os04g0223600		Hypothetical gene						-9,48877946323057		-7.52407		-9.46386
Os03g0100850		Hypothetical protein						-4,78206719285621		-4.12559		-4.93998
Os05g0425600		Hypothetical protein						-5,18354445577657		-7.18957		-7.16527
Os01g0376200		Non-protein coding transcript					2,80656480565363		2.81156		2.71538
Os01g0877001		Conserved hypothetical protein						-7,96900000592002		-7.969		-7.94818
Os02g0216200		Conserved hypothetical protein						-6,57469102546373		-6.57469		-6.55649
Os06g0685400		Conserved hypothetical protein						-10,5557456524009		-7.79526		-8.34401
Os07g0115200	OsSTA185	Conserved hypothetical protein						-14,5681253872794		-9.0322		-11.5241
Os09g0463800		Conserved hypothetical protein						-8,79257306098741		-8.79257		-8.76865
Os11g0278900		Conserved hypothetical protein						-6,6977189417175		-4.72065		-6.67944
Os05g0506000		Similar to MS5-like protein (Fragment)					1,09209953190479
Os12g0117700		Similar to RNA binding protein						-5,00826032954682				-3.58764
Os02g0684400		Similar to OXS									1.50163
Os05g0226000		Similar to Proline-rich protein	Q5UPK9	59.3	Uncharacterized protein L138 OS=Acanthamoeba polyphaga mimivirus GN=MIMI_L138 PE=3 SV=1					-6.91853
Os07g0122000		Protein of unknown function DUF1719, Oryza sativa family protein						-3,15387822089945		-3.23523
Os08g0410900		Hypothetical gene					9,21771067850139		5.69176
Os08g0415400		Conserved hypothetical protein					8,17918608458315		9.43555
Os10g0381601		Conserved hypothetical protein						-4,59654942625528		-4.63944
Os02g0756850		Hypothetical protein						-2,54468483950725				-2.91028
Os02g0772100		Conserved hypothetical protein						-9,26273696740625				-7.13735
Os02g0772150		Conserved hypothetical protein						-8,86804992229438				-8.58381
Os03g0573001		Conserved hypothetical protein						-6,29120539496843				-6.27805
Os04g0168300		Conserved hypothetical protein								-2.95564		-2.82915
Os04g0190000		Similar to OSIGBa0111E13.1 protein						-8,26689633964057				-5.21583
Os04g0677000		Protein of unknown function DUF1677, Oryza sativa family protein					3,72547336890308				4.68315
Os07g0162450		Protein of unknown function DUF3778 domain containing protein					5,79559368602001				6.30179
Os10g0208500		Hypothetical protein							2.0521			-1.17911
Os11g0471200		Conserved hypothetical protein					3,4294940865824			-4.20562
Os12g0408100		Hypothetical protein						-2,51840480286616
Os12g0599625		Non-protein coding transcript								-8.53885		-6.32857
Os01g0184200		Similar to OSIGBa0132G14.1 protein						-7,73155908793538
Os01g0189700		Similar to cDNA clone:001-031-C06, full insert sequence						-10,0182310196998
Os04g0174200		Similar to OsRAD23-like										-4.35628
Os04g0510000		Similar to OSIGBa0157K09-H0214G12.6 protein										-7.56579
Os04g0601500		Similar to B0403H10-OSIGBa0105A11.11 protein						-4,69644785508986
Os04g0604500		Similar to OSIGBa0118P15.9 protein					10,2816120419752
Os04g0616900		Similar to H0525G02.14 protein						-5,56473791381404
Os04g0630700		Similar to H0323C08.17 protein						-7,91116134814515
Os11g0471300		Similar to OSIGBa0145N07.3 protein					3,09807045475533
Os01g0103400		Hypothetical gene						-6,65866202897782
Os01g0108500		Protein of unknown function DUF3778 domain containing protein									7.89736
Os01g0114150		Non-protein coding transcript					3,73421059121268
Os01g0114402		Hypothetical protein					8,03425676066924
Os01g0115100		Hypothetical conserved gene						-6,70534383186064
Os01g0115300		Hypothetical gene						-7,60959546538944
Os01g0115725		Hypothetical protein					2,20832173540137
Os01g0116101		Hypothetical protein					7,16600731149139
Os01g0116250		Hypothetical protein					8,2016200312867
Os01g0116901		Hypothetical protein						-4,8177270520566
Os01g0117050		Non-protein coding transcript						-8,48302164705503
Os01g0117233		Non-protein coding transcript						-9,37815271153125
Os01g0117450		Hypothetical protein						-2,61937667440949
Os01g0117650		Hypothetical protein						-3,06048130789587
Os01g0136600		Conserved hypothetical protein						-7,53962578983568
Os01g0144900		Hypothetical protein					3,68500920876807
Os01g0146101		Conserved hypothetical protein						-3,82772221353572
Os01g0148500		Protein of unknown function DUF1677, Oryza sativa family protein						-4,46017048083688
Os01g0150950		Conserved hypothetical protein						-6,28413126210603
Os01g0152951		Hypothetical conserved gene					7,29590537411107
Os01g0153050		Hypothetical protein					4,56128218136718
Os01g0153700		Conserved hypothetical protein						-1,79989108843218
Os01g0175633		Hypothetical protein					3,52874029552822
Os01g0175733		Hypothetical protein						-1,60932055984256
Os01g0184050		Hypothetical protein						-4,36422387929163
Os01g0201800		Hypothetical conserved gene					3,35469119066507
Os01g0239300		Conserved hypothetical protein						-7,2387340447912
Os01g0243800		Hypothetical conserved gene					6,41390855931155
Os01g0247600		Conserved hypothetical protein						-7,61109409770324
Os01g0288700		Hypothetical gene							11.4841
Os01g0288800		Conserved hypothetical protein							5.99703
Os01g0362800		Conserved hypothetical protein					2,69717181453873
Os01g0369950		Hypothetical gene									1.70103
Os01g0537250		Protein of unknown function DUF3778 domain containing protein						-1,83518018230133
Os01g0611000		Protein of unknown function DUF642 domain containing protein										-9.49785
Os01g0786800		Protein of unknown function DUF81 domain containing protein									1.16564
Os01g0922700		Conserved hypothetical protein									1.66262
Os02g0163500		Conserved hypothetical protein					2,72124590113678
Os02g0504850		Hypothetical protein							3.47806
Os02g0552700	OsZFP6	Conserved hypothetical protein						-4,55497039978361
Os02g0571000		Hypothetical protein						-5,18088708476182
Os02g0728850		Non-protein coding transcript						-5,14600325946404
Os03g0115800		Conserved hypothetical protein						-5,84228776180682
Os03g0162400		Hypothetical protein									1.09964
Os03g0210500		Protein of unknown function DUF538 family protein	Q9M015	98.6	Uncharacterized protein At5g01610 OS=Arabidopsis thaliana GN=At5g01610 PE=1 SV=1							-2.12733
Os03g0426350		Conserved hypothetical protein								-4.03052
Os03g0597800		Hypothetical conserved gene									5.2648
Os03g0663750		Hypothetical protein					8,31170186754564
Os03g0760900		Hypothetical conserved gene					4,025545273306
Os04g0117150		Hypothetical conserved gene						-3,14136054111884
Os04g0355401		Hypothetical protein					8,40514587375743
Os04g0387000		Hypothetical conserved gene									1.91108
Os04g0538750		Conserved hypothetical protein						-3,9663861096373
Os04g0540500		Hypothetical protein						-1,73787914866512
Os04g0559550		Conserved hypothetical protein						-7,46613832393276
Os04g0603900		Hypothetical protein						-5,12178704519461
Os04g0607400		Conserved hypothetical protein						-4,75904189656038
Os04g0613950		Hypothetical protein					1,05593337310842
Os04g0616750		Non-protein coding transcript						-1,86986481704156
Os04g0617200		Conserved hypothetical protein						-7,78786242640632
Os04g0625000		Conserved hypothetical protein	Q66GQ2	82.4	Uncharacterized protein At5g41620 OS=Arabidopsis thaliana GN=At5g41620 PE=1 SV=2		2,82922734212172
Os04g0630551		Hypothetical gene						-9,11770203989417
Os04g0632200		Hypothetical protein						-5,71905899707393
Os04g0635350		Non-protein coding transcript					3,26854045653871
Os05g0103800		Conserved hypothetical protein					2,59399933092577
Os05g0365200		Conserved hypothetical protein									4.22279
Os05g0365250		Hypothetical protein									4.12797
Os05g0438201		Conserved hypothetical protein									8.22395
Os05g0475550		Non-protein coding transcript										-7.24128
Os05g0475600		Hypothetical conserved gene										-5.3903
Os05g0477666		Hypothetical gene								-5.68268
Os06g0235500		Conserved hypothetical protein									1.84435
Os06g0265100		Hypothetical conserved gene						-5,55570156165441
Os06g0476900		Conserved hypothetical protein								-7.58594
Os07g0176400		Hypothetical protein										-3.22608
Os07g0191250		Hypothetical protein										-1.33424
Os08g0468200		Hypothetical protein										-1.47066
Os08g0468801		Hypothetical protein										-1.45534
Os10g0101150		Hypothetical gene						-2,79995244464687
Os10g0158475		Hypothetical protein										-7.0104
Os10g0158700		Conserved hypothetical protein										-1.74571
Os11g0420200	OsSTA257	Hypothetical protein								-5.93592
Os11g0532751		Conserved hypothetical protein							11.4361
Os11g0690466		Hypothetical protein						-3,3795603006442
Os12g0408000		Protein of unknown function DUF594 domain containing protein						-2,56735999387525
Os12g0508400		Conserved hypothetical protein						-7,50951043713472
Os12g0559250		Non-protein coding transcript									2.55378
